# Supplementary material for: CRIg, a tissue-resident macrophage specific immune checkpoint molecule, promotes immunological tolerance in NOD mice, via a dual role in effector and regulatory T cells
Source: eLife. 2017 Nov 24;6:e29540. doi: 10.7554/eLife.29540 (PMC5728720; doi:10.7554/eLife.29540)
Supplement: Figure 4—source data 1. [file elife-29540-fig4-data1.xlsx]

## Sheet: Sheet1
	ex vivo Result	CpG01	CpG02	CpG03	CpG04	CpG05	CpG06	CpG07	CpG08	CpG09	CpG10	CpG11	average		average of all		% methylation
	exvivo-Treg-13	0	0	0	0	0	0	0	0	0	0	100	9.09091		1.65289		100
	exvivo-Treg-7	0	100	0	0	0	0	0	0	0	0	0	9.09091				90
	exvivo-Treg-1	0	0	0	0	0	0	0	0	0	0	0	0				80
	exvivo-Treg-3	0	0	0	0	0	0	0	0	0	0	0	0				70
	exvivo-Treg-5	0	0	0	0	0	0	0	0	0	0	0	0				60
	exvivo-Treg-6	0	0	0	0	0	0	0	0	0	0	0	0				50
	exvivo-Treg-8	0	0	0	0	0	0	0	0	0	0	0	0				40
	exvivo-Treg-9	0	0	0	0	0	0	0	0	0	0	0	0				30
	exvivo-Treg-10	0	0	0	0	0	0	0	0	0	0	0	0				20
	exvivo-Treg-11	0	0	0	0	0	0	0	0	0	0	0	0				10
	exvivo-Treg-12	0	0	0	0	0	0	0	0	0	0	0	0				0
	average	0	9.09091	0	0	0	0	0	0	0	0	9.09091
	control Result	CpG01	CpG02	CpG03	CpG04	CpG05	CpG06	CpG07	CpG08	CpG09	CpG10	CpG11	average		average of all
	control-iTreg-3	100	0	100	100	100	100	100	100	100	100	100	90.9091		71.0843
	control-iTreg-4	NA	NA	NA	NA	NA	100	100	100	100	100	0	83.3333
	control-iTreg-1	100	100	100	100	100	100	100	100	100	0	0	81.8182
	control-iTreg-9	100	100	100	100	100	100	100	0	100	100	0	81.8182
	control-iTreg-2	100	100	100	100	100	100	100	100	0	0	0	72.7273
	control-iTreg-10	100	100	100	100	100	100	0	100	100	0	0	72.7273
	control-iTreg-5	0	100	100	100	100	0	0	100	0	0	0	45.4545
	control-iTreg-7	0	100	100	0	100	0	100	100	0	0	0	45.4545
	average	71.4286	85.7143	100	85.7143	100	75	75	87.5	62.5	37.5	12.5
	CRIg-Treg (exp #1)	CpG01	CpG02	CpG03	CpG04	CpG05	CpG06	CpG07	CpG08	CpG09	CpG10	CpG11	average		average of all
	CRIg-Treg-9	100	100	100	100	100	100	100	100	100	100	100	100		78.4232
	CRIg-Treg-19	100	100	100	100	100	100	100	100	100	100	100	100
	CRIg-Treg-22	100	100	100	100	100	100	100	100	100	100	NA	100
	CRIg-Treg-12	100	100	100	100	100	100	100	100	100	100	100	100
	CRIg-Treg-3	100	100	100	100	100	100	100	100	100	0	100	90.9091
	CRIg-Treg-10	100	100	100	100	100	100	100	0	100	100	100	90.9091
	CRIg-Treg-13	100	100	100	100	100	100	0	100	100	100	100	90.9091
	CRIg-Treg-14	100	100	100	100	100	100	100	100	100	100	0	90.9091
	CRIg-Treg-18	100	100	100	100	100	100	100	100	100	0	100	90.9091
	CRIg-Treg-5	100	100	100	100	100	100	100	100	0	100	100	90.9091
	CRIg-Treg-8	100	100	100	100	100	100	100	100	100	100	0	90.9091
	CRIg-Treg-11	100	100	100	100	0	100	100	100	100	100	100	90.9091
	CRIg-Treg-2	100	100	100	0	100	100	100	100	100	100	100	90.9091
	CRIg-Treg-1	100	100	100	100	100	100	100	100	100	0	0	81.8182
	CRIg-Treg-20	100	100	100	100	100	100	100	0	100	100	0	81.8182
	CRIg-Treg-21	100	100	100	100	100	100	100	100	100	0	0	81.8182
	CRIg-Treg-23	100	100	100	100	100	100	100	100	0	100	0	81.8182
	CRIg-Treg-7	0	100	100	100	100	0	100	100	100	0	100	72.7273
	CRIg-Treg-6	0	100	0	100	100	0	100	100	0	100	0	54.5455
	CRIg-Treg-16	0	100	0	100	100	0	0	100	0	0	0	36.3636
	CRIg-Treg-15	0	0	0	100	0	0	0	100	0	0	0	18.1818
	CRIg-Treg-4	0	0	0	0	0	0	0	0	0	0	0	0
	average	77.2727	90.9091	81.8182	90.9091	86.3636	77.2727	81.8182	86.3636	72.7273	63.6364	52.381
	CRIg Treg (exp#2)	CpG01	CpG02	CpG03	CpG04	CpG05	CpG06	CpG07	CpG08	CpG09	CpG10	CpG11	average		average of all
	CRIg-Treg-20	100	100	100	100	100	100	100	100	100	100	100	100		85.7143
	CRIg-Treg-24	100	100	100	100	100	100	100	100	100	100	100	100
	CRIg-Treg-25	100	100	100	100	100	100	100	100	100	100	100	100
	CRIg-Treg-32	100	100	100	100	100	100	100	100	100	100	100	100
	CRIg-Treg-34	100	100	100	100	100	100	100	100	100	100	100	100
	CRIg-Treg-35	100	100	100	100	100	0	100	100	100	0	100	81.8182
	CRIg-Treg-22	100	100	100	100	100	100	100	100	100	100	0	90.9091
	CRIg-Treg-23	100	100	100	100	100	100	100	100	100	100	0	90.9091
	CRIg-Treg-26	100	100	100	100	100	100	100	100	100	100	100	100
	CRIg-Treg-28	100	100	100	100	100	100	100	100	100	0	0	81.8182
	CRIg-Treg-29	100	100	100	100	100	100	100	100	100	0	0	81.8182
	CRIg-Treg-31	100	100	100	100	100	100	100	100	100	100	0	90.9091
	CRIg-Treg-33	100	100	100	100	100	100	100	100	100	0	100	90.9091
	CRIg-Treg-18	0	100	100	100	100	100	100	100	100	0	100	81.8182
	CRIg-Treg-21	100	100	0	100	100	100	100	100	100	0	100	81.8182
	CRIg-Treg-36	0	100	100	100	100	100	100	100	100	100	0	81.8182
	CRIg-Treg-27	100	100	0	100	100	100	100	100	100	100	0	81.8182
	CRIg-Treg-30	0	100	100	100	100	100	100	100	0	0	0	63.6364
	CRIg-Treg-19	0	0	100	100	100	100	100	100	100	0	0	63.6364
	CRIg-Treg-37	0	100	0	100	100	0	0	100	0	0	0	36.3636
	CRIg-Treg-17	100	100	100	100	100	100	100	100	100	100	100	100
	average	76.1905	95.2381	85.7143	100	100	90.4762	95.2381	100	90.4762	57.1429	52.381
